# Supplementary material for: No Association of Early-Onset Breast or Ovarian Cancer with Early-Onset Cancer in Relatives in BRCA1 or BRCA2 Mutation Families
Source: Genes (Basel). 2021 Jul 20;12(7):1100. doi: 10.3390/genes12071100 (PMC8305427; doi:10.3390/genes12071100)
Supplement: Supplementary file 1 [file genes-12-01100-s001.zip]

Archive with 6 entries (5 files):
- genes-1249604-supplementary/
- genes-1249604-supplementary/Table S1. Patients and Families Characteristics.pptx
- genes-1249604-supplementary/Table S2. Median age of BC diagnosis in relatives of women with VEO BC.pdf
- genes-1249604-supplementary/Table S3. Distributions age at diagnosis of BC and OC of relatives.pdf
- genes-1249604-supplementary/Table S4 Conditional probabilities VEOBC and EOBC31-35.xlsx
- genes-1249604-supplementary/Table S5. Cochran-Mantel-Haenszel.pdf
