# Supplementary material for: No Association of Early-Onset Breast or Ovarian Cancer with Early-Onset Cancer in Relatives in BRCA1 or BRCA2 Mutation Families
Source: Genes (Basel). 2021 Jul 20;12(7):1100. doi: 10.3390/genes12071100 (PMC8305427; doi:10.3390/genes12071100)
Supplement: Supplementary file 1 [file genes-12-01100-s001.zip › genes-1249604-supplementary/Table S4 Conditional probabilities VEOBC and EOBC31-35.xlsx]

## Sheet: BRCA1
BRCA1	Probability of VEOBC	Probability of BC 31-35		P-value
CONDITION = Among families with
0 BC 31-35	0.0232	NS*		P=0.218
1 BC 31-35	0.0114
2 BC 31-35	0.0256
3 BC 31-35	0
1 or 2 or 3 BC 31-35	0.0134	*
0 VEOBC		0.02	NS**	P=0.19
1 VEOBC		0.0106
2 VEOBC		0.0119
1 or 2 VEOBC		0.0109	**

## Sheet: BRCA2
BRCA1	Probability of VEOBC	Probability of BC 31-35		P-value
CONDITION = Among families with
0 BC 31-35	0.0105	NS*		P=0.317
1 BC 31-35	0.0049
2 BC 31-35	0.027
1 or 2 BC 31-35	0.0059	*
0 VEOBC		0.021	NS**	P=0.76
1 VEOBC		0.0181	**
